# Supplementary material for: Synthesis of Fluorinated 3,6-Dihydropyridines and 2-(Fluoromethyl)pyridines by Electrophilic Fluorination of 1,2-Dihydropyridines with Selectfluor®
Source: Molecules. 2020 Jul 9;25(14):3143. doi: 10.3390/molecules25143143 (PMC7397266; doi:10.3390/molecules25143143)
Supplement: Supplementary file 1 [file molecules-25-03143-s001.zip]

Archive with 2 entries (2 files):
- Calculation-outputs.zip
- Molecules_Rev1_Supporting_information.pdf
